# Supplementary material for: Integrating Dynamic Red Blood Cell Distribution Width Monitoring and β-Blocker Therapy for Mortality Prediction in Intensive Care Unit Cardiomyopathy Patients: A Bayesian Multivariate Joint Model and Machine Learning Study
Source: Diagnostics (Basel). 2025 May 14;15(10):1236. doi: 10.3390/diagnostics15101236 (PMC12109794; doi:10.3390/diagnostics15101236)
Supplement: Supplementary file 1 [file diagnostics-15-01236-s001.zip]

Archive with 2 entries (2 files):
- Supplementary Figures_without track.pdf
- Supplementary Tables_without track.pdf
